# Supplementary material for: Plasma from Cardiac Surgery Patients Induces Endothelial and Tubular Epithelial Cell Damage: Potential Role in Acute Kidney Injury Development—A Preliminary Report
Source: Int J Mol Sci. 2026 May 15;27(10):4416. doi: 10.3390/ijms27104416 (PMC13207256; doi:10.3390/ijms27104416)
Supplement: Supplementary file 1 [file ijms-27-04416-s001.zip]

Archive with 8 entries (6 files):
- ijms-4252476-supplementary/
- ijms-4252476-supplementary/Supplemental/
- ijms-4252476-supplementary/Supplemental/Fig S1.jpg
- ijms-4252476-supplementary/Supplemental/Fig S2.jpg
- ijms-4252476-supplementary/Supplemental/Fig S3.jpg
- ijms-4252476-supplementary/Supplemental/Fig S4.jpg
- ijms-4252476-supplementary/Supplemental/Fig S5.jpg
- ijms-4252476-supplementary/Supplemental/Fig S6.jpg
